# Supplementary material for: Phytochemical Composition and Toxicological Screening of Anise Myrtle and Lemon Myrtle Using Zebrafish Larvae
Source: Antioxidants (Basel). 2024 Aug 12;13(8):977. doi: 10.3390/antiox13080977 (PMC11351381; doi:10.3390/antiox13080977)
Supplement: Supplementary file 1 [file antioxidants-13-00977-s001.zip]

Archive with 1 entries (1 files):
- antioxidants-3106061-supplementary.pdf
